# Supplementary material for: MIMIC: an optimization method to identify cell type-specific marker panel for cell sorting
Source: Brief Bioinform. 2021 Jun 26;22(6):bbab235. doi: 10.1093/bib/bbab235 (PMC8575015; doi:10.1093/bib/bbab235)
Supplement: Supplementary_Table_1-4_bbab235 [file supplementary_table_1-4_bbab235.xlsx]

## Sheet: Supplementary Table 1
Supplementary Table 1. The description of 29 cell types.
Name	Description
Skeletal Muscle	Skeletal muscle tissue of 8 week adult C57BL/6 strain
G1E	Gata1- erythroid progenitor 0 day postnatal 129 strain
G1E-ER4	Gata1 restored erythroid cells, differentiation induced by estradiol (E2), 0 day postnatal 129 strain
Heart	Heart of 8 week adult C57BL/6 strain
Cerebellum	Cerebellum of 8 week adult C57BL/6 strain
Cerebrum	Telencephalon of 8 week adult C57BL/6 strain
Whole brain (E14.5)	Brain of 14.5 day embryonic C57BL/6 strain
Whole brain (E18.5)	Brain of 18.5 day embryonic C57BL/6 strain
Lung	Lung of 14.5 day embryonic C57BL/6 strain
NIH-3T3	mouse embryonic fibroblast cell line
Large intestine	Large intestine of 8 week adult C57BL/6 strain
Liver-adult-8wks	Liver of 8 week adult C57BL/6 strain
Liver-C57bl6 (E14.5)	Liver of 14.5 day embryonic C57BL/6 strain
Liver-129 (E14.5)	Liver of 14.5 day embryonic 129 strain
Kidney	Kidney of 14.5 day embryonic C57BL/6 strain
Patski	Mouse Embryonic Kidney Fibroblast
Fat pad	Fat pad of 8 week adult C57BL/6 strain
Gonadal fat pad	Gonadal fat pad of 8 week adult C57BL/6 strain
416B	Mouse hematopoietic suspension cell line positive for CD34
A20	Murine B-lymphoma cell line
B cell (CD19+)	B cell of 8 week adult C57BL/6 strain
B cell (CD43-)	Splenic B cell of 8 week adult C57BL/6 strain
CH12.LX	The CH12.LX B cell line derived from the murine CH12 B cell lymphoma
MEL	Mouse Erythroleukemia cell line
Spleen	Spleen of 8 week adult C57BL/6 strain
T-Naive (CD4+)	Naive thymus-derived CD4-positive, alpha-beta T cell of 8 week adult C57BL/6 strain
Thymus	Thymus of 8 week adult C57BL/6 strain
ES-E14	Mouse embryonic stem cell line E14
Embryoid body	Embryoid body of 11.5 day embryonic CD-1 strain

## Sheet: Supplementary Table 2
Supplementary Table 2. 43 surface markers in literature curation
Surface markers
Cd24a
Cd79b
Lamp2
Cd3g
Cd19
Cd4
Cd22
Cd247
Cd47
Lamp3
Itgb1
Cxcr4
Cd27
Rhag
Cd302
Cd180
Pgp
Abcg2
Adam10
Il18rap
Cd28
Tek
Cd96
Adam8
Cd40
Itga2b
Dpp4
Csf1r
Mme
Fgfr3
Cd84
Cd177
Ctla4
Cd320
Cd226
Insr
Enpp1
Cxcr6
Ccr3
Cd244
Klrc1
Ccr5
Ms4a2

## Sheet: Supplementary Table 3
Supplementary Table 3. 1345 transcription factors from AnimalTFDB database(www.bioguo.org/AnimalTFDB/)
Transcription factors
Zfp839
Ankfy1
Nr1d1
Nr1d2
Dmrtb1
Zfp27
Cdk9
Zfp160
Hoxa10
Tbx2
Ddit3
Zfp707
Zfp12
5830417i10rik
Foxn2
Foxn3
Zfp286
Zfp287
Zfp281
Zfp282
Ppp3cb
Tial1
Sap30
Zfp689
Eomes
Bclaf1
Pla2g6
Zfp358
Zfp352
Zbtb7a
Zbtb7c
Zbtb7b
Ilf3
0610010b08rik
Gbx2
Gbx1
Shank3
Setbp1
Ppp1r13b
Mga
Otp
Xrcc3
Meis3
Meis2
Meis1
Zfp329
Zfp324
Tob1
Bpnt1
Bcl6
Bcl3
Asxl1
Cited2
Cited1
Cited4
Hira
Pou4f2
Tfap4
Zfp207
Zfp202
Pdx1
Notch1
Notch2
Notch3
Zfp41
Zfp40
Zfp42
Zfp46
Nkx6-2
Nkx6-1
Ssbp4
Ssrp1
Whsc1
Psmd10
Hmgb3
Zfhx4
Zfhx3
Zfhx2
Zfp354c
Nfyc
Nfyb
Nfya
Thra
Taf4a
Taf4b
Creb5
Creb3
Creb1
Aes
Csdc2
Zfp637
Gtf2h1
Gtf2h4
Smarcc2
Smarcc1
Lhx4
Lhx5
Zfp191
Ybx1
Ncoa2
Ncoa3
Ncoa1
Ncoa6
Ncoa4
Ncoa5
Erf
Foxa2
Hoxa7
Hoxa6
Hoxa5
Hoxa4
Hoxa3
Hoxa2
Hoxa1
Hoxa9
Aff4
Aff3
Jarid2
Insm1
Pogk
Zfp408
Zfp407
Nfkbib
Naca
Nr6a1
1700049g17rik
Strap
Dmrt1
Dmrt3
Tcerg1
Vsx1
Rhox2c
Rhox2b
Rhox2a
Rhox2d
Atf6b
Limd1
Zfp113
Zfp808
Zfp809
Sncaip
Maml1
Tead3
Tead2
Tead1
Tead4
Mtpn
Dmrta2
Eed
Etohi1
Xbp1
Zfp770
Zfp771
Zfp773
Zfp58
Zfp777
Zfp59
Foxm1
Ubtf
Relb
Rela
E430018j23rik
Cops2
Cops5
Gm13051
Carhsp1
Zfp90
Zfp91
Egr2
Egr3
Egr1
Zeb1
Uncx
Zfp119b
Tgfb1i1
Zfp521
Zfp523
Zfp524
Zfp526
Nfkb1
Nfkb2
Siah2
Nfatc1
Nfatc3
Nrip1
Helz
Rbak
Fos
Sec14l2
Zfp882
Aebp1
Aebp2
Zdhhc21
Isl1
Isl2
Zfp316
Zfp317
Zfp319
Nanog
Mapk3
Mapk1
Mapk8
Bcor
Stat5b
Ctcf
Nedd8
Nupr1
Zfp251
C1d
Ski
Xab2
Phf8
Phf2
Phf1
Preb
Snapc2
Snapc4
Zfp13
Zfp11
Cebpz
Hoxd1
Htatip2
3632451o06rik
Cbx8
Cbx4
Cbx3
Cbx2
Ottmusg00000016609
Ercc2
Ercc3
Zfpm2
Pou6f1
Zfpm1
2700081o15rik
Sra1
Zfp398
Zfp397
Ctbp2
Gtf3c1
Gtf3c4
Camta2
Camta1
Abtb1
Polr3d
Polr3e
Polr3b
Polr3h
Dnmt1
Hoxd8
Hoxd4
Hoxd3
Foxj2
Nkx1-2
Zfp454
Zfp451
Mnt
Zscan10
Klf7
Klf6
Klf4
Klf3
Klf2
Klf9
Klf8
Rest
Rara
Rarb
Rarg
Ptges2
Zbtb8a
Zbtb8b
Rcor3
Nrarp
Evx1
Sall4
Sall1
Sall3
Sall2
Rhox10
Zmiz2
Zmiz1
Hbp1
Zbed4
Mxi1
Men1
Ahr
Tada2a
Tada2b
Abt1
Zfp644
Zfp641
Zscan12
Au041133
Uhrf1
Uhrf2
Rb1
Zfp7
Zfp1
Fhl2
Pawr
Gatad2b
Ostf1
Ehf
Arntl
Arnt2
Mybbp1a
Psmd9
Klf5
Hdac1
Hdac3
Hdac2
Hdac5
Hdac6
Hdac9
Hdac8
Cebpb
Cebpa
Cebpg
Cebpd
Map3k12
Hdac11
Gli2
Zfp184
Bcl6b
Zfp553
Trerf1
Smad5
Smad6
Smad7
Smad1
Smad3
Plrg1
Tcea3
Tcea1
Rcor2
Rfx4
Rfx5
Rfx7
Rfx1
Rfx2
Rfx3
Adnp
Osr1
Cdc5l
Brd8
Zfp148
Zfp143
Zfp146
Zbtb33
Gtf2f2
Cux1
Cux2
Gm13251
Ebf4
Ebf3
Ebf2
Ebf1
Foxh1
Zfp266
Zfp263
Zfp260
Rreb1
Prkrir
Foxp4
Yaf2
Nufip1
Rai1
Trip6
Nsd1
Wdhd1
Zhx2
Zhx3
Zhx1
Tceb2
Nfatc2ip
Dek
Tbpl1
Clp1
Zfp697
Zfp691
Zfp345
Fus
Onecut3
Onecut2
Onecut1
Hsf1
Hsf2
Rorc
Rora
Trrap
Ppp2r1a
Zmynd11
Pbxip1
Bdp1
Zkscan1
Zkscan3
Zkscan2
Zkscan5
Zkscan4
Zkscan6
Taf7
Taf6
Taf5
Taf3
Taf9
Fosb
Pdcd7
Tcf21
Zfp954
Zfp956
Zfp951
Zfp952
Zfp953
Zfp958
Pdcd11
Lin28a
Zfp69
Zfp68
Zfp64
Zfp62
A430033k04rik
Rabl3
Trim28
Trim24
Tmpo
Gtf3a
Ash1l
Dbx2
Dbx1
Zxdb
Trp53
Tulp3
Tulp4
Zfp617
Zfp612
Zfp618
Zfp646
Zfp647
Prrx1
Prrx2
Pou3f3
Pou3f2
Pou3f1
Pou3f4
Sp100
B930041f14rik
Rab8b
Rab8a
Gabpb1
Zfp354a
Zfp799
Zfp790
Zfp791
Gatad1
Zfp426
Zfp420
Zfp422
Zfp423
Ets2
Ets1
Zscan4c
Zscan4f
Rhox1
Rhox6
Rhox9
Irf2bp1
Zfp868
Jun
Npas3
Gm14124
Purb
Pura
Nfat5
Zbtb1
Zbtb6
Tfam
Dazap2
Patz1
Mxd4
Mxd3
Mxd1
Tfdp2
Tfdp1
Zfp820
Zfp821
Cecr6
Zfp827
Ankrd6
Prkar1a
Foxp2
Foxp1
Mycn
Zfp710
Zfp711
Zfp715
Zfp719
Btf3
Rps6ka4
Foxo3
Foxo1
Foxo6
Foxo4
Ccnc
Ccnh
Ccnk
Jmy
Pias2
Pias3
Pias1
Pias4
Hmgb2
Hmgb1
Zfp53
Bard1
Isx
Dido1
Rnf141
Zfp507
Nfxl1
Homez
Ttf1
Pou5f1
Pms1
Hoxd13
Mynn
Ppp1r12c
Gm6710
Hmbox1
Ddx58
Ddx54
Gtf2a1
Zfp239
Zfp275
Tcf15
Tcf12
Tcf19
Ascl1
Zfp35
Zfp36
Zfp37
Zfp30
Neurod2
Neurod1
Zfp583
Zfp580
Otx2
Stag1
Hmga2
Hmga1
Irx5
Irx1
Irx3
Irx2
Nfx1
Dbp
Taf5l
Mnx1
Tcf4
Tcf7
Tcf3
Ppp5c
Pitx2
Pitx1
Trp63
Zfx
Zfp628
Zfp629
Mafa
Mafb
Maff
Mafg
Gm14326
Gm14325
Gm14322
Hoxb8
Hoxb9
Hoxb2
Hoxb3
Hoxb6
Hoxb7
Hoxb4
Spdef
Nr2f6
Nr2f1
Nr2f2
Ell2
Myt1
Snai3
Snai1
En1
En2
Fem1b
Fem1c
Fem1a
Zfp473
Deaf1
Hmga1-rs1
Lhx1
Lhx2
Lhx3
Zfp334
Arid5b
Arid5a
Ank2
Trib3
Ezh2
Nr4a3
Nr4a1
Bc024139
Zfp128
Prdm2
Ankra2
Hic1
Hic2
Rxrg
Rxra
Rxrb
Zbtb26
Zbtb25
Gm14420
Rnf38
Znrd1
Peg3
Scap
Zfp746
Zfp740
Kdm5a
Kdm5b
Kdm5c
Etv1
Etv3
Etv5
Etv4
Etv6
Ikzf4
Tceal1
Wiz
Hmx3
Hmx2
Brpf1
Rem2
Sp8
Sp9
Sp1
Sp2
Sp3
Sp4
Sp5
Hmg20a
Hmg20b
Zfp84
Zfp87
Zfp81
Zfp82
Pbx2
Pbx3
Pbx1
Rnf138
Tshz2
Tshz3
Tshz1
Zfp532
Zfp536
Nptxr
Ell
Smad9
Smad4
Smad2
Mysm1
Dr1
Terf2
Terf1
Chd4
Prdm14
Prdm12
Polrmt
Zfp36l1
Repin1
Atoh8
Zfp871
Zfp870
Ddx20
Aff1
Daxx
Lbx1
Shox2
Wt1
Rnf4
Hipk2
Ferd3l
Foxj1
Foxj3
Zfp248
Tcfl5
Aip
Zfp936
Zfp934
Zfp930
Zfp938
Ruvbl1
Ruvbl2
Drg1
Brca1
Yy1
Maged1
Zbtb39
Zbtb38
Neurog2
Neurog1
Zbtb34
Pfdn1
Nr5a2
Hmgn2
Zscan2
Arntl2
Gabpa
Zfp362
Zfp369
Glis2
Glis3
Srebf2
Srebf1
Cic
Mta1
Mta2
Mta3
Zfp142
Bach2
Bach1
Rab25
Elk3
Elk1
Elk4
Foxb1
Fbxw7
Tub
Per3
Per2
Per1
Aatf
Zfp444
Zfp445
Zscan29
Zscan21
Zscan22
Mbtps2
Zkscan14
Zkscan17
Jdp2
Zfp780b
Atf5
Atf4
Atf6
Atf1
Atf3
Atf2
Bsx
Lcor
Tsc22d1
Tsc22d3
Tsc22d2
Tsc22d4
Carm1
Nfkbil1
Thrsp
Gtf2e1
Ankrd10
Tnfaip3
Zfp672
Neurod4
Hinfp
Nr2c2
Nr2c1
Basp1
Tal1
Myef2
Mid1
Sirt3
Sirt2
Sirt1
Sirt7
Sirt4
Litaf
Lbh
Rhox2e
Ep300
Esrrg
Esrra
Esrrb
Zfp566
Zfp563
Zfp568
Pml
Chgb
Msc
Drap1
Olig2
Olig3
Olig1
Esx1
Vezf1
Mef2a
Mef2d
Zfp157
Zfp846
Pqbp1
Hif1a
Pax6
Pax2
Pax9
Pax8
Nrbf2
Ncor2
Ncor1
Tef
Gm13242
Ovol1
Sirt6
2610008e11rik
Lmo1
Lmo2
Lmo4
Psmc3
Psmc5
Zfp292
Zfp296
Cdkn2b
Cdkn2c
Cdkn2a
Cdkn2d
Ubp1
Thrap3
2810021j22rik
Mcm7
Mcm6
Mcm5
Mcm4
Sqstm1
Zbtb41
Zbtb42
Zbtb43
Zbtb44
Zbtb45
Zbtb46
Zbtb48
Zbtb49
Ppp1r1b
Ppp1r10
Klf10
Rnps1
Usf1
Tcf7l1
Tcf7l2
Zfp687
Zfp688
Blzf1
Bhlhe22
Bhlhe23
Ifnar2
Sox10
Sox11
Sox12
Sox13
Sox14
Sox15
Sox17
Dmap1
Pdlim4
Pdlim1
Zdhhc1
Zdhhc5
Zdhhc6
Hes1
Hes2
Hes3
Hes5
Hes6
Rybp
Vax2
Rab18
Rab15
Zfp623
Lsm4
Zfp219
Zfp213
Zfp212
Zfp217
Foxa1
Foxa3
Zfp961
Zfp960
Zfp963
Zfp110
Ugp2
Dach1
Zfp57
Tsg101
Zeb2
Cxxc1
Thap1
Thap2
Thap3
Thap4
Thap7
Smarcb1
Scmh1
Mafk
Ppargc1a
Gcdh
Crebl2
Thap11
Mlxip
Junb
Jund
2410141k09rik
Pparg
Ppard
Zfp600
Zfp605
Zfp606
Zfp607
9130023h24rik
Dedd
Ikbkb
Ikbkg
Zfp955b
Zfp955a
Zfp189
Plagl2
Plagl1
Zfp180
Epas1
Sox21
E2f8
Gm14308
Trip4
Zfp367
Zfp410
Nab1
Nab2
Gls2
E4f1
Keap1
Zbtb2
Zbtb4
Fmnl2
Nr1h2
Hoxb1
Hoxb5
Hmgxb3
Hmgxb4
Zcchc8
Arid3a
Arid3b
Ai987944
St18
Trps1
Grhl2
Grhl3
Nr3c2
Nr3c1
Rbm14
Gm13154
Nfe2l3
Nfe2l2
Nfe2l1
Scand1
Mllt10
Sox8
Sox9
Sox2
Sox3
Sox1
Sox6
Sox7
Sox4
Sox5
Zfp105
Zfp101
Mier3
Zfp811
Zfp819
Baz1b
Enpp2
Ptma
Rfxap
Zfp775
Rcor1
Elf1
Elf3
Elf2
Elf4
Rnf14
Foxq1
Hlf
Zfp763
Zfp760
Zfp768
Six4
Six5
Six1
Khdrbs1
Myt1l
Mybl1
Mybl2
Mycbp
Srf
Sap18
Hnf4a
A630089n07rik
Zfp472
Dnajc1
Dnajc2
Mecp2
Zfp516
Zfp512
Zfp513
Gzf1
Dot1l
Pknox1
Pknox2
Dpf2
Dpf3
Dpf1
Gmeb2
Gmeb1
Klf13
Klf12
Klf11
Klf16
Klf15
Btbd11
Hhex
Dnmt3a
Snrpb
Zdhhc15
Zdhhc16
Elavl2
Nfil3
E2f7
E2f6
E2f5
E2f4
E2f3
E2f2
E2f1
Lcorl
Zzz3
Tbp
Rbbp7
Mier1
Foxd2
Foxd3
Foxd1
Zfp229
Mllt6
Mllt1
Mllt3
Cdx2
Nkx2-9
Nkx2-2
Zfp28
Zfp26
Tle3
Tle1
Tle4
Mbd4
Mbd1
Mbd3
Mbd2
Rab11b
Irf3
Irf2
Irf1
Irf7
Irf6
Zbtb12
Zbtb10
Zbtb16
Zfp599
Zfp597
Zfp592
Zfp97
Zfp94
Nrf1
Sertad2
Dmtf1
Fosl2
Wasl
Vsx2
Smarce1
Zfp322a
Rab11a
Zswim4
Max
Maz
Csde1
Irf9
Irf8
Zfp384
Zfp386
Sub1
Arid2
Gas7
Smarca2
Smarca4
Smarca5
Meox1
Sertad1
Dedd2
Hoxc9
Hoxc8
Polr2e
Polr2g
Polr2a
Polr2c
Polr2b
Polr2l
Polr2i
Polr2h
Polr2j
Ankhd1
Msx1
Msx2
Sin3b
Sin3a
Zbtb40
Zic5
Zic2
Zic3
Zic1
Ing4
Ing1
Ing3
Snip1
Zfp467
Scrt1
Scrt2
Cdk2
Cdk4
Rere
Setdb1
Arid4a
Arid4b
Ssbp3
Ssbp2
Zfp825
Baz2a
Baz2b
Lef1
Ivns1abp
Bmi1
Cbfb
Arnt
Hdgfrp2
Ccnt1
Ccnt2
Crebzf
Zfp658
Zfp653
Zfp652
Zfp651
Zfp655
Zfp654
Runx1
Tbx3
Ezh1
Hopx
Mnat1
Creb3l2
Creb3l1
Tox
Cnot8
Cnot7
Zik1
Tcf20
Tcf23
Prr3
Zfp787
Taf6l
Znf512b
Zfp9
Zfp2
Zfp3
Ctnnbl1
Hsf2bp
Nfatc4
Id4
Id2
Id3
Id1
Gli3
Gli1
Nr0b1
Barx2
Fiz1
Maf
Bbx
Lin28b
Sh3d19
Ppp1r16b
Caskin1
Hivep1
Hivep2
Hivep3
Arhgap17
Zfp865
Zfp866
Zfp867
Zfp869
Ring1
Pbrm1
Trip13
Usf2
Hsbp1
Gtf2e2
Atf7ip
Rai14
5730507c01rik
Phtf1
Tardbp
Zfp61
Zfp60
Foxk2
Foxk1
Zfp277
Zfp276
Tox4
Tox3
Tox2
Hcfc1
Gm5595
Twist1
Hnf1b
Mcm3
Mcm2
Pou2f2
Pou2f1
Zbtb20
Zbtb24
Ndn
Prdm4
Trp53bp1
Myc
Bmyc
Lsm11
Gata6
Gata4
Gata5
Gata2
Gata3
Taf13
Taf12
Taf11
Taf10
Taf1c
Taf1b
Gm608
Shprh
Clock
Bhlhe40
Bhlhe41
L3mbtl2
Foxc2
Zfp943
Zfp941
Zfp940
Zfp946
Zfp945
Zfp949
Zfp948
Asb1
Asb6
Asb8
Nhlh1
Papola
Papolb
Zfp74
Usp49
Acyp2
Hoxc5
Hoxc4
Hoxc6
Prox1
Gtf2b
Gtf2i
Ash2l
Utf1
C030039l03rik
Polr2k
Batf3
Baz1a
Gtf2ird1
Gtf2ird2
Crebbp
Foxn4
Mlx
Gm13139
Zfp663
Zfp661
Zfp667
Zfp664
Zfp668
Phf5a
Rbl1
Rbl2
Hey2
Hey1
Mtf1
Mtf2
Hoxc13
Bnc2
Ldb2
Ldb1
Satb2
Satb1
Phf10
Phf12
Phf13
Ubn1
Zfp788
Zfp784
Zfp786
Sohlh2
Bcl11a
Bcl11b
Tceb3
Gm14139
Arid1b
Arid1a
Mkl1
Nhlh2
Zfp574
Zfp579
Tgif2
Tgif1
Stat6
Stat3
Stat2
Stat1
Arx
Nfic
Nfib
Nfia
Nfix

## Sheet: Supplementary Table 4
Supplementary Table 4. 231 cell types of mouse in an extend dataset
Cell types
Adipocytes
Adipocytes (cultured, brown)
Adipose
B cell (germinal center)
B cell (resting)
B cell (active)
Basophilic erythroblast
B cells CD43-
B cells CD19+
Blastocyst
Bone marrow
Monocyte
BMDM
BMDM +CpolyG
BMDM +IL-1b
BMDM -lipidA
BMDM +lipidA 20 mins
BMDM +lipidA 30 mins
BMDM +lipidA 360 mins
BMDM +lipidA 60 mins
BMDM +MALP2
BMDM +IFNg
BMDM +IL-4
BMDM +IFNa
BMDM +TGFb
B cell (naive)
Brain
Caecum (E13.5)
Cardiac precursors
Cardiomyocytes
CD4+ iTreg cells
CD4+ T cells -IL-21
Naive CD4+ T cells, anti-CD3/28 treated
CD4+ T cells +IL-21
CD4+ Th17 cells
CD4+ Th1 cells
CD4+ Th2 cells
CD4+ Th9 cells
CD4+ Treg cells
CD4+ T cells (anti-CD3/CD28 treated)
CD4+ T cells
CD8+ T cells
CD8+ T cells +IL-2
Cerebellar granular neurons
Cerebellum
Cerebrum
Colon
Cortex
Cortex neuron
Cortical thymic epithelial
DC CD11+
DC CD8+
Dendritic cells (BMDC)
Dentate gyrus
Dermal fibroblast
Double negative 1 (DN1) thymic cells
Double negative 2a (DN2a) thymic cells
Double negative 2b (DN2b) thymic cells
Double negative 3 (DN3) thymic cells
Dorsal rootganglia
Double positive thymic cells
Central neural epithelium (E10.5)
Dorsal control neural epithelium (E10.5)
Forelimb (E10.5)
Hindlimb (E10.5)
Lateral prominence neural epithelium (E10.5)
Mandibular arch (E10.5)
Maxillary arch (E10.5)
Medial nasal prominence (E10.5)
Cortical neurons (E16.5)
Dermis (E16.5)
Epidermis (E16.5)
Skin (E16.5)
Caudal brain neural epithelium (E8.5)
Non-floor plate neural epithelium (E8.5)
Cranial mesenchyme (E9.5)
Epidermal ectoderm (E9.5)
Mandibular arch (E9.5)
Maxillary arch (E9.5)
Blastocyst (Early) TE
Blastocyst (Early) ICM
Spermatids (elogated)
2C Embyro (early)
2C Embyro (late)
2C Embyro (middle)
4C Embryo (single-cell)
8C Embryo (single-cell)
2C Embryo
Eosinophils -IL-10 -LPS
Eosinophils -IL-10 +LPS
Epiblast
Basal epidermis (E14.5)
Suprabasal epidermis (E14.5)
Epididymis
EpiSC
Erythroblast
Erythroid progenitor
Embryonic stem cells (E14)
Naive ESC (Hex-)
Naive ESC (Hex+)
Embryonic stem cells (B6J)
Embryonic stem cells (V6.5)
Embryonic stem cells (ZHBTc4)
Eye
Fatpad
Frontal cortex
Genital fatpad
Granulocytes
Hair follicle
Heart
Hippocampus neuron
Hippocampus
Hippocampus tissue
Hematopoietic stem cells
Inner cell mass (E3.5)
Inner cell mass (E3.75)
Innate lymphoid cell (Type 2)
Ileum
Intestinal subepithelial myofibroblasts (adult)
Intestinal subepithelial myofibroblasts (neonatal)
Intestine
Keratinocyte
Kidney
Blastocyst (Late) PrE
Blastocyst (Late) TE
Spermatocytes (leptotene)
Large intestine
Liver
Liver (E14)
Liver (E14.5)
Lower molar
Lung
Lung fibroblasts
Macrophages -IL10 -LPS
Macrophages -IL10 +LPS
Macrophages +IL10 -LPS
Macrophages +IL10 +LPS
Mammary tissue
Mature sperm
Medullary thymic epithelial
MEF
Megakaryoblast
Megakaryocyte erythroid progenitor
Mesodermal cells
Microglia
Blastocyst (Mid) TE
Blastocyst (Mid) ICM
Morula (single-cell)
Morula
Motor neurons
Mast cell -IL10 -LPS
Mast cell -IL10 +LPS
Mast cell +IL10 -LPS
Mast cell +IL10 +LPS
Myelocytes
Myeloid cells
Myoblast
Naive CD4+ CD25- T cells
Neocortex cortical plate
Neocortex subventricular zone
Neocortex ventricular zone
Neonatal tail fibroblast
Neutrophil -IL10 -LPS
Neutrophil -IL10 +LPS
Neutrophil +IL10 -LPS
Neutrophil +IL10 +LPS
Neuron cell NCAM+
Neural progenitor cell
Nucleus accumbens
Olfactory bulb
Oocytes
Orthochromatic erythroblast
Oviduct
Spermatocytes (pachytene)
Embryonic kidney fibroblast
Primordial germ cells
Pineal gland
Placenta
Polychromatic erythroblast
pre-Adipocytes
pre-Adipocytes (brown)
pre-B cells
Spermatogonia (primitive type A)
Adipocytes (brown)
Adipocytes (white)
pro-B cells
pro-B (fraction B)
pro-B (fraction CC')
Proerythroblast
Promyelocytes
Pronuclei
Prostate basal cells
Retina
Spermatids (round)
splenic DC -IL10 -LPS
splenic DC -IL10 +LPS
splenic DC +IL10 -LPS
splenic DC +IL10 +LPS
Skeletal muscle
Skin epithelial
Sperm
Spermatids
Spermatocytes
Spermatogonia
Spinal cord
Spleen
splenic B cells
Striatal neurons
Striated muscle
Striatum
Substantia nigra
Subventricular zone
tail fibroblast
Telencephalon
Erythroid cells (TER119+)
Testicular cells
Thymus
Polyploid trophoblast giant cells (E9.5)
Trophoblast stem cells
Spermatogonia (type A)
Spermatogonia (type B)
Upper molar
Uterus
Vas deferens
Ventral tagmental
White-matter glia
Whole brain (E14.5)
Whole brain (E18.5)
4C Embryo
8C Embryo
Zygote
